# Supplementary material for: Overcoming the not-invented-here syndrome in healthcare: The case of German ambulatory physiotherapists’ adoption of digital health innovations
Source: PLoS One. 2023 Dec 27;18(12):e0293550. doi: 10.1371/journal.pone.0293550 (PMC10752560; doi:10.1371/journal.pone.0293550)
Supplement: S1 Data set — (CSV) [file pone.0293550.s005.csv]

Id	CQ1	CQ2	CU1	CU2	IU1	PU1	PU2	PU3	PU4	PE1	JCST1	JCST2	JCST3	JCST4	JCST5	JCSO1	JCSO2	JCSO3	JCSO4	JCSO5	JCCJ1	JCCJ2	JCCJ3	JCCJ4	JCCJ5	PracticeSize_NoPhysios	RegPopulationDensity	Dummy_InnovationOrigin	Dummy_Under40	Dummy_Over40Under55	Dummy_Over55	Dummy_Gender	Dummy_Education
65	3	3	3.00	4.00	5	5	5	5	5	5	5	5	5	4	4	3	3	3	3	3	4	3	3	#NULL!	4	10	486.262133031620000	1	0	1	0	0	1
60	1	2	1.00	2.00	4	3	4	5	4	4	5	5	4	5	5	4	4	5	2	4	3	2	2	4	2	2	160.895744581868000	1	0	1	0	1	0
222	4	4	4.00	3.00	5	5	5	5	5	5	5	5	5	5	4	5	5	5	5	5	5	5	5	5	5	7	2780.634032634030000	0	1	0	0	0	1
205	2	1	3.00	2.00	5	5	5	4	5	5	4	4	5	5	5	4	4	4	3	4	4	4	5	4	4	6	160.895744581868000	0	0	1	0	0	1
140	3	3	2.00	3.00	4	4	5	5	5	4	2	2	2	4	3	4	4	2	1	4	2	2	2	2	2	5	4539.862016098120000	0	0	0	1	0	0
24	3	4	1.00	2.00	4	4	4	4	5	4	5	5	5	5	5	5	5	5	5	5	5	5	5	5	5	3	131.083909117996000	1	0	1	0	1	0
127	2	1	3.00	3.00	4	4	3	4	4	4	5	4	4	5	5	4	4	4	3	5	4	4	4	5	5	6	86.821371831375400	1	0	1	0	1	0
158	2	2	2.00	3.00	4	4	5	5	4	5	2	2	1	3	3	4	4	2	1	4	2	2	1	2	2	5	380.964379161879000	0	0	0	1	1	0
168	4	4	4.00	3.00	5	5	5	5	5	4	5	4	5	5	4	5	4	4	4	4	4	4	4	4	5	3	9181.820776255710000	0	1	0	0	0	1
141	3	4	3.00	4.00	4	5	4	5	4	5	3	4	3	4	3	4	3	4	3	4	3	4	3	4	3	2	220.733239373584000	1	1	0	0	1	1
211	5	4	4.00	4.00	5	5	4	5	5	5	4	4	5	5	5	4	4	4	4	4	4	4	4	4	5	6	9181.820776255710000	0	1	0	0	0	1
160	2	1	3.00	2.00	4	4	5	5	5	4	5	5	4	4	5	4	4	4	3	4	4	5	5	5	4	3	165.281595656496000	0	0	1	0	0	1
196	2	2	2.00	2.00	5	4	4	5	5	4	5	4	4	4	4	5	4	4	4	4	5	4	4	4	4	3	146.579374516049000	0	0	1	0	0	1
145	3	3	3.00	3.00	5	4	5	4	5	4	5	4	5	4	5	4	5	4	5	4	5	4	5	4	5	3	2188.375952963680000	1	1	0	0	0	1
101	3	1	3.00	2.00	5	5	5	5	5	4	5	5	5	5	5	5	5	5	3	5	4	4	5	4	4	9	198.137047826727000	0	1	0	0	0	1
81	2	2	3.00	3.00	4	4	5	5	4	4	4	3	4	4	4	4	2	4	2	5	2	3	3	2	2	2	687.510438078109000	0	0	1	0	0	0
166	4	4	5.00	4.00	5	5	5	5	5	5	5	4	5	4	5	5	5	5	4	5	4	4	4	5	5	5	186.614757815586000	0	1	0	0	0	1
150	2	3	2.00	3.00	4	5	5	5	5	5	2	2	1	4	2	3	4	2	1	4	2	2	1	1	1	3	232.773775902009000	0	0	1	0	0	0
64	1	2	1.00	2.00	4	4	3	5	4	2	4	4	5	5	5	4	4	4	2	4	4	2	4	4	2	5	9181.820776255710000	0	0	1	0	1	0
201	4	1	2.00	3.00	4	4	4	5	4	5	4	4	4	5	4	4	4	4	3	5	5	5	5	4	4	4	202.014668736115000	0	0	1	0	1	1
94	3	2	3.00	3.00	2	3	2	4	3	1	4	2	4	4	3	4	2	2	1	3	2	1	1	2	2	3	673.479887260896000	1	0	0	1	1	0
178	2	2	2.00	3.00	4	4	5	5	5	4	2	2	1	3	2	4	4	2	1	3	2	2	2	1	2	3	2780.634032634030000	0	0	1	0	0	0
206	3	3	3.00	3.00	5	5	5	4	5	4	2	2	2	5	3	5	5	2	1	3	2	1	1	2	2	3	353.919133351634000	0	0	1	0	0	0
89	1	2	3.00	3.00	3	4	3	4	4	2	4	4	4	5	4	5	4	4	2	5	4	4	4	4	4	4	677.476676209270000	1	0	1	0	0	0
51	1	2	1.00	2.00	4	4	4	5	4	4	4	4	5	5	5	4	4	5	2	4	2	2	2	1	2	3	181.471569022497000	0	0	1	0	1	0
110	3	3	4.00	4.00	2	3	4	4	3	1	4	3	4	5	5	4	2	3	1	4	2	2	2	2	2	4	9181.820776255710000	1	0	1	0	0	0
120	2	3	3.00	3.00	4	4	5	5	5	4	2	2	2	3	3	4	4	2	1	4	2	1	1	2	2	3	70.621372040640000	0	0	0	1	0	0
95	3	2	3.00	2.00	5	4	5	5	5	4	5	4	5	5	5	5	5	5	3	5	5	4	4	5	4	3	466.879753225471000	0	1	0	0	0	1
156	4	4	4.00	4.00	4	4	4	5	5	4	5	4	5	5	5	5	5	5	4	5	4	5	4	5	5	3	9181.820776255710000	1	1	0	0	1	1
186	2	3	2.00	3.00	5	4	4	5	5	5	2	2	2	3	3	4	4	2	1	4	1	2	2	2	1	5	107.842455054105000	0	0	1	0	0	0
213	2	2	3.00	2.00	4	4	5	5	4	4	2	2	1	3	2	4	4	2	1	3	2	1	2	2	2	6	165.750682438581000	0	0	0	1	0	0
79	5	1	3.00	1.00	5	5	2	1	5	5	5	5	5	5	1	3	2	4	3	4	5	4	4	5	5	15	181.471569022497000	1	1	0	0	1	0
209	4	1	4.00	2.00	4	5	4	4	5	5	5	5	5	4	5	5	4	4	4	5	5	5	5	4	5	5	513.476657690433000	0	1	0	0	1	1
123	2	1	2.00	2.00	4	4	4	5	4	4	4	4	5	5	4	5	5	4	4	4	4	4	4	4	4	7	131.083909117996000	0	0	1	0	1	1
128	3	1	3.00	3.00	4	5	4	4	4	4	4	4	5	4	5	5	5	4	4	5	4	4	4	5	4	5	165.750682438581000	0	0	1	0	1	1
183	2	1	3.00	3.00	4	4	4	5	4	5	4	4	5	5	5	4	5	5	4	5	5	4	4	4	5	3	3075.825614176400000	0	1	0	0	1	1
202	3	3	3.00	3.00	5	5	5	5	5	4	4	3	2	4	4	3	3	3	2	4	3	4	3	4	3	3	87.853467800853000	0	1	0	0	0	0
116	2	2	2.00	2.00	2	2	3	2	2	2	2	2	2	3	2	3	4	2	1	3	2	2	1	1	2	5	3075.825614176400000	1	0	1	0	1	0
54	3	3	3.00	3.00	4	3	3	3	4	#NULL!	5	5	5	5	5	5	5	5	4	5	3	3	#NULL!	3	3	14	128.813734703915000	1	0	1	0	1	0
134	3	3	2.00	3.00	4	4	5	5	5	4	2	2	1	4	3	4	4	2	1	4	2	2	2	2	2	6	131.800426583412000	0	0	1	0	0	0
43	1	1	2.00	2.00	4	4	3	5	5	3	2	4	4	5	5	4	4	4	2	4	3	2	3	4	3	2	181.471569022497000	0	0	1	0	0	0
90	1	1	3.00	3.00	5	4	5	5	5	3	4	5	5	5	4	5	4	4	1	5	5	3	4	4	4	3	750.170107377604000	0	1	0	0	1	1
170	2	2	3.00	2.00	4	4	4	5	5	4	2	2	1	4	3	4	4	2	1	4	2	2	2	1	2	6	262.137150573439000	0	0	1	0	1	0
148	5	4	5.00	4.00	5	4	4	5	5	4	5	5	5	5	5	5	5	5	5	5	4	4	4	4	5	5	677.476676209270000	1	1	0	0	0	1
68	2	3	2.00	3.00	4	4	4	5	5	3	5	4	5	5	5	5	4	4	2	5	4	2	4	4	3	2	186.614757815586000	0	0	1	0	1	1
172	2	2	4.00	3.00	3	3	3	4	4	5	4	4	4	5	5	5	4	5	3	5	4	4	4	5	5	3	466.879753225471000	1	0	1	0	0	1
182	2	3	2.00	3.00	1	3	3	3	2	2	2	2	2	3	2	3	4	2	1	3	2	1	1	1	1	6	240.271939534693000	1	0	1	0	0	0
84	5	4	3.00	4.00	4	3	#NULL!	3	4	#NULL!	5	5	5	5	5	4	1	1	1	3	2	4	1	1	4	8	3075.825614176400000	0	0	0	1	1	0
185	2	1	4.00	3.00	5	4	4	5	4	4	4	5	5	4	5	5	5	4	4	4	4	5	5	4	4	5	750.170107377604000	0	1	0	0	1	1
161	4	3	4.00	3.00	4	4	3	5	4	4	4	3	3	4	4	#NULL!	2	4	3	4	3	4	3	3	3	2	220.733239373584000	1	1	0	0	0	1
100	3	2	3.00	2.00	2	1	2	4	3	1	4	2	4	3	3	4	2	2	1	4	2	2	2	2	2	6	9181.820776255710000	1	0	1	0	1	0
221	#NULL!	5	2.00	2.00	3	3	2	4	3	#NULL!	5	5	5	5	5	5	2	5	3	5	5	1	2	5	2	6	903.173906913352000	1	0	1	0	1	0
67	1	1	2.00	4.00	4	4	4	2	3	3	5	5	5	5	5	4	2	5	3	4	5	5	5	5	4	4	318.840365730254000	0	0	1	0	1	0
102	2	2	2.00	3.00	2	2	2	3	2	1	3	2	4	3	2	3	2	2	1	3	2	1	2	2	1	6	9181.820776255710000	1	0	1	0	0	0
77	2	3	2.00	4.00	3	3	3	#NULL!	3	#NULL!	5	5	5	5	5	5	3	4	4	5	5	3	5	5	5	7	202.014668736115000	1	0	0	1	1	0
113	3	2	3.00	3.00	4	4	4	5	4	4	3	2	2	4	4	5	3	3	1	4	2	2	2	2	2	3	220.733239373584000	0	0	1	0	0	0
142	2	3	3.00	3.00	4	4	5	5	4	4	2	2	2	4	3	3	4	2	1	4	2	1	2	2	2	4	129.591477504672000	0	0	1	0	0	0
66	1	2	2.00	2.00	3	2	3	4	3	2	4	4	5	4	4	4	4	4	2	4	3	2	3	4	2	1	9181.820776255710000	1	0	1	0	0	1
36	1	3	1.00	3.00	5	4	4	5	5	1	2	2	1	4	5	3	2	2	1	3	2	1	1	2	3	1	160.895744581868000	0	0	0	1	0	0
138	2	2	3.00	3.00	4	4	4	5	4	5	2	2	2	3	2	3	4	2	1	3	2	2	1	1	1	7	181.471569022497000	0	0	1	0	0	0
85	2	3	3.00	3.00	4	4	4	2	#NULL!	#NULL!	5	5	5	3	4	3	2	4	4	4	4	4	3	4	3	5	145.990632051660000	1	1	0	0	1	0
73	3	3	2.00	2.00	3	2	2	3	3	3	5	5	5	5	5	3	2	3	3	3	5	3	5	5	5	6	367.662885876747000	1	0	0	1	1	0
192	2	1	3.00	2.00	4	4	4	5	5	4	4	4	4	5	5	4	5	4	4	5	5	4	5	4	5	7	142.510057980042000	0	1	0	0	0	1
163	3	2	3.00	3.00	4	4	4	5	5	4	2	2	2	3	3	3	4	2	1	4	2	1	1	2	2	3	131.800426583412000	0	0	1	0	0	0
229	1	1	2.00	2.00	5	5	5	5	5	5	2	2	2	2	1	4	4	4	2	4	3	3	1	1	1	5	240.768456711540000	0	1	0	0	0	1
210	3	1	3.00	3.00	3	3	4	4	3	4	5	5	4	4	5	4	4	4	3	4	5	5	4	5	5	4	240.768456711540000	1	0	1	0	0	1
121	4	4	3.00	3.00	4	4	4	4	4	4	4	4	4	4	5	4	4	4	3	4	4	4	4	4	4	6	314.683940916099000	0	0	1	0	0	1
180	2	2	3.00	2.00	2	2	2	3	2	2	2	2	2	4	2	3	4	2	1	3	2	1	1	1	2	4	165.281595656496000	1	0	1	0	1	0
176	3	2	3.00	3.00	4	4	4	4	4	5	4	4	5	4	4	5	5	5	3	4	5	5	5	4	4	6	1566.703467041360000	0	1	0	0	0	1
131	3	2	3.00	3.00	4	4	4	5	4	4	2	2	2	3	3	3	4	2	1	4	2	1	1	1	2	3	687.510438078109000	0	0	1	0	0	0
155	3	3	3.00	3.00	4	4	4	5	5	4	2	2	1	3	3	3	4	2	1	3	2	2	1	2	2	3	87.853467800853000	0	0	1	0	1	0
115	2	3	2.00	2.00	4	4	4	5	4	4	2	2	2	3	3	3	4	4	1	3	3	2	2	1	2	4	125.287911805987000	0	0	1	0	0	0
118	2	3	2.00	3.00	4	4	4	5	4	4	2	2	2	3	3	4	4	2	1	3	2	2	1	2	2	4	248.971077747109000	0	0	1	0	0	0
80	1	1	2.00	2.00	2	2	4	4	3	1	4	4	5	5	5	5	4	4	2	5	2	3	2	2	2	3	193.469636371254000	1	0	1	0	0	0
220	4	4	5.00	4.00	4	4	4	5	4	4	5	5	5	5	5	5	5	5	5	5	5	5	4	4	5	6	750.170107377604000	0	1	0	0	0	1
109	3	3	3.00	2.00	5	4	3	4	4	4	4	2	4	4	3	4	2	2	1	4	2	2	3	2	2	5	181.471569022497000	0	0	1	0	0	0
153	2	1	3.00	2.00	4	4	4	4	4	5	5	5	4	4	5	5	5	5	3	5	5	5	4	4	5	4	345.003421830574000	0	1	0	0	0	1
195	2	2	4.00	3.00	4	5	5	4	4	4	4	4	4	4	5	4	4	5	3	4	4	5	4	4	5	6	353.919133351634000	0	1	0	0	0	1
169	5	4	4.00	4.00	4	3	4	5	4	4	5	5	5	5	5	5	4	4	4	5	4	4	3	5	5	3	2188.375952963680000	1	1	0	0	1	1
143	2	1	4.00	3.00	4	4	5	5	4	4	4	4	5	4	5	5	4	4	3	5	4	4	5	5	5	3	101.084038378958000	0	1	0	0	1	1
224	1	1	1.00	1.00	1	1	1	3	2	1	2	1	1	4	4	3	3	2	1	3	1	1	1	1	1	6	677.476676209270000	1	0	0	1	0	0
173	3	3	3.00	3.00	4	4	4	5	4	4	2	2	1	4	2	4	4	2	1	3	2	2	1	1	1	6	470.463488250818000	0	0	1	0	0	0
199	3	2	3.00	2.00	4	5	4	5	4	4	2	2	2	3	3	3	4	2	1	3	1	1	1	2	1	4	49.915820659458700	0	0	1	0	1	0
122	3	2	3.00	2.00	4	3	3	4	4	5	5	5	4	5	5	4	4	4	3	5	5	4	4	4	5	4	466.879753225471000	1	1	0	0	1	1
154	3	3	3.00	3.00	1	2	2	3	2	2	2	2	2	3	3	4	4	2	1	3	1	1	1	2	2	6	56.659736172962600	1	0	0	1	1	0
125	2	2	2.00	2.00	4	4	4	5	4	4	4	4	5	4	5	5	4	4	4	5	5	4	4	4	4	6	227.836108123201000	0	1	0	0	1	1
203	4	4	4.00	4.00	4	4	4	5	4	3	5	5	5	5	5	5	5	5	4	5	5	5	5	5	5	6	4539.862016098120000	1	1	0	0	0	1
69	1	2	2.00	2.00	3	2	2	4	3	2	5	4	4	4	5	4	5	5	1	5	4	2	3	4	2	2	181.471569022497000	1	0	1	0	1	0
181	3	2	2.00	2.00	4	4	4	5	4	4	4	5	5	5	5	5	5	5	3	4	5	4	5	5	4	4	129.591477504672000	0	1	0	0	1	1
13	1	1	5.00	#NULL!	2	2	2	3	2	2	4	2	4	4	5	3	4	3	2	4	3	2	2	2	1	2	4539.862016098120000	1	0	1	0	0	0
105	2	2	3.00	2.00	3	3	3	3	3	2	5	5	5	5	5	4	4	4	3	4	3	3	3	4	3	1	345.003421830574000	1	0	1	0	0	0
207	2	3	2.00	2.00	2	2	1	3	2	1	2	2	2	3	3	4	4	2	1	4	2	2	1	1	1	7	107.842455054105000	1	0	0	1	1	0
228	1	1	2.00	1.00	2	1	1	3	2	1	2	1	3	2	4	3	4	4	1	3	1	1	1	2	1	2	193.469636371254000	1	0	0	1	1	0
200	4	4	4.00	4.00	4	4	4	4	4	4	5	5	5	5	5	5	3	4	3	5	4	4	4	4	5	5	687.510438078109000	1	1	0	0	0	1
126	2	3	2.00	3.00	2	2	2	2	1	2	2	2	2	3	3	3	4	2	1	3	2	2	1	2	2	3	165.281595656496000	1	0	0	1	1	0
61	1	2	2.00	2.00	4	4	2	4	4	3	5	5	5	5	5	4	4	4	2	4	2	2	5	4	3	3	4539.862016098120000	0	0	1	0	0	1
174	3	2	3.00	2.00	4	4	5	5	4	4	4	4	4	4	4	5	4	4	3	5	4	5	4	4	4	7	113.732614801530000	0	1	0	0	0	1
208	4	4	4.00	4.00	4	4	4	5	4	3	5	5	5	5	5	5	5	5	4	5	4	5	4	4	4	5	677.476676209270000	1	1	0	0	0	1
144	3	1	4.00	3.00	4	3	4	4	4	4	4	5	5	4	4	5	5	4	4	5	4	4	5	4	4	7	129.591477504672000	1	1	0	0	1	1
31	3	4	2.00	4.00	2	3	2	2	3	#NULL!	5	5	5	4	4	4	3	4	2	5	4	1	#NULL!	4	3	2	513.476657690433000	1	0	0	1	1	0
167	4	4	4.00	4.00	4	4	4	5	4	4	5	5	5	5	5	5	5	5	5	5	4	5	4	5	5	5	181.471569022497000	1	1	0	0	0	1
74	1	2	2.00	2.00	3	3	2	4	3	2	4	4	5	5	5	5	4	4	2	5	4	1	2	4	2	2	750.170107377604000	1	0	1	0	0	1
42	2	2	1.00	1.00	2	2	1	3	3	1	4	4	4	5	5	4	4	1	1	4	3	2	1	4	2	1	4539.862016098120000	1	0	1	0	1	0
179	5	3	4.00	3.00	4	4	4	5	4	3	5	5	5	5	5	5	5	5	4	5	5	5	4	4	4	5	181.471569022497000	1	1	0	0	0	1
124	3	3	3.00	2.00	2	2	1	2	2	2	2	2	1	3	3	3	4	2	1	3	2	2	1	2	2	3	49.915820659458700	1	0	0	1	0	0
165	2	1	2.00	3.00	4	4	4	4	4	4	5	4	4	4	4	4	5	4	4	4	4	4	5	5	5	4	198.137047826727000	0	1	0	0	1	1
82	5	3	5.00	4.00	3	3	3	#NULL!	#NULL!	#NULL!	5	5	5	5	5	4	4	4	4	#NULL!	4	3	#NULL!	#NULL!	5	1	155.047040058876000	0	0	0	1	1	0
204	3	2	3.00	2.00	2	2	3	2	2	1	2	2	1	3	3	4	4	2	2	4	2	2	2	2	2	5	160.895744581868000	1	0	1	0	1	0
49	1	1	2.00	3.00	2	2	4	4	2	1	4	4	4	5	5	5	5	4	2	4	4	2	1	2	2	4	4539.862016098120000	1	1	0	0	1	0
137	2	2	3.00	3.00	2	2	3	2	2	1	2	2	2	4	3	3	4	2	1	3	1	1	2	2	2	3	131.083909117996000	1	0	1	0	0	0
53	2	2	3.00	4.00	2	2	2	2	3	#NULL!	4	4	3	4	5	3	1	3	3	#NULL!	4	2	2	4	3	25	903.173906913352000	1	0	1	0	0	0
188	3	2	2.00	2.00	2	2	2	3	2	1	2	2	2	4	3	4	4	2	1	4	2	2	2	2	2	5	125.287911805987000	1	0	1	0	1	0
119	2	2	2.00	3.00	3	3	4	4	3	4	4	5	4	4	5	4	4	4	3	4	4	4	5	4	4	5	186.614757815586000	1	1	0	0	1	1
139	2	2	2.00	3.00	3	3	4	4	4	4	4	4	5	5	5	4	4	4	3	5	5	5	5	4	4	6	101.084038378958000	1	1	0	0	0	1
184	4	2	3.00	3.00	4	3	3	3	4	5	4	5	4	5	5	4	4	4	3	5	4	4	4	5	5	5	129.591477504672000	1	1	0	0	1	1
129	2	2	2.00	3.00	1	2	2	2	2	2	2	2	1	3	3	3	4	2	1	3	2	2	2	1	2	3	220.733239373584000	1	0	1	0	0	0
214	3	2	3.00	3.00	3	3	4	4	3	5	4	5	5	4	4	4	4	4	4	5	5	4	4	4	4	3	87.853467800853000	1	1	0	0	1	1
223	4	3	3.00	3.00	2	2	1	3	2	2	4	3	3	4	4	3	3	2	2	3	3	2	3	3	3	4	181.471569022497000	1	0	0	1	0	0
175	3	2	3.00	2.00	1	2	2	1	2	1	2	2	2	3	2	3	4	2	1	3	1	2	2	1	1	3	2780.634032634030000	1	0	1	0	1	0
78	1	1	2.00	2.00	4	4	2	4	4	2	4	2	4	5	4	4	4	4	2	5	4	3	2	3	2	2	9181.820776255710000	0	0	1	0	0	1
44	5	3	2.00	2.00	2	3	2	3	3	1	4	3	4	5	5	4	5	3	1	4	3	2	2	3	2	2	181.471569022497000	1	0	1	0	0	0
55	1	3	2.00	5.00	5	5	2	2	4	1	5	4	4	5	5	4	4	4	3	4	5	2	1	5	3	7	209.197819006926000	0	0	1	0	0	0
162	3	3	3.00	2.00	1	2	3	2	1	2	2	2	1	3	2	4	4	2	1	3	2	2	2	2	2	5	169.326443475444000	1	0	1	0	0	0
171	2	1	3.00	2.00	4	4	3	3	4	3	5	4	5	5	4	5	4	4	4	5	4	4	5	4	5	5	128.086982531018000	1	1	0	0	1	1
189	3	2	3.00	3.00	3	4	3	4	4	2	5	5	5	4	4	3	4	5	5	5	3	3	4	4	5	7	312.208550107404000	0	0	1	0	0	1
227	2	2	2.00	2.00	2	2	2	3	2	2	3	1	1	1	2	4	4	3	2	4	2	2	1	3	1	3	318.840365730254000	1	1	0	0	1	0
159	3	2	4.00	3.00	3	3	4	4	3	4	5	5	5	4	4	4	4	4	4	5	4	5	4	5	5	4	437.618875283994000	1	1	0	0	1	1
117	3	2	3.00	3.00	3	3	4	3	4	4	5	5	4	5	5	5	4	4	3	4	5	4	5	4	4	7	181.471569022497000	1	1	0	0	0	1
133	2	2	2.00	3.00	1	2	2	2	2	1	2	2	1	3	3	3	4	4	2	1	3	1	1	2	2	4	111.284783819754000	1	0	1	0	1	0
72	1	1	2.00	2.00	4	4	5	4	4	3	5	4	4	5	5	4	4	4	1	4	4	2	4	4	2	4	49.915820659458700	0	1	0	0	1	1
164	2	2	4.00	3.00	3	3	4	3	4	4	5	4	5	5	4	4	5	5	4	5	4	4	4	5	5	7	145.990632051660000	1	1	0	0	0	1
83	1	3	3.00	3.00	2	2	2	4	3	1	4	4	5	4	4	5	5	5	2	5	4	3	4	4	3	6	129.591477504672000	1	0	1	0	0	0
107	1	3	3.00	3.00	4	4	2	2	4	3	5	5	5	5	5	4	4	4	2	4	3	3	3	4	2	3	1566.703467041360000	0	0	1	0	0	1
177	2	3	2.00	2.00	2	2	1	2	1	1	2	2	1	3	2	3	4	2	1	3	1	1	1	1	1	6	70.621372040640000	1	0	1	0	0	0
108	3	3	4.00	3.00	3	2	4	4	4	2	5	5	5	5	5	5	5	5	4	5	5	5	5	5	4	5	9181.820776255710000	1	1	0	0	1	1
91	2	3	2.00	2.00	2	2	2	4	2	1	4	4	4	5	5	3	2	2	2	4	2	1	2	2	1	3	198.137047826727000	1	0	1	0	1	1
87	1	1	2.00	2.00	4	4	4	4	4	2	4	4	5	4	4	5	4	4	2	5	4	3	4	4	3	5	128.813734703915000	0	1	0	0	1	1
98	#NULL!	1	3.00	3.00	1	1	1	3	2	1	2	3	4	4	5	3	2	2	1	4	2	1	1	2	2	2	750.170107377604000	1	0	1	0	1	0
218	3	3	3.00	3.00	3	2	2	4	3	2	4	3	4	2	4	3	3	2	2	3	3	2	3	2	2	3	2780.634032634030000	0	0	0	1	1	0
57	4	3	4.00	4.00	3	2	2	2	3	#NULL!	4	5	#NULL!	4	5	#NULL!	3	5	#NULL!	5	4	4	#NULL!	5	3	10	2675.301033469230000	0	0	1	0	1	0
106	2	3	3.00	3.00	2	2	2	3	3	3	4	4	5	4	4	4	4	4	3	4	4	3	3	4	3	5	220.733239373584000	0	0	0	1	1	0
151	3	2	2.00	2.00	3	3	3	3	3	4	5	5	4	4	4	5	4	5	4	4	4	4	5	4	5	6	111.284783819754000	1	1	0	0	0	1
197	4	4	4.00	4.00	2	3	2	2	#NULL!	#NULL!	5	5	5	4	3	4	3	3	5	3	4	3	3	5	4	4	209.197819006926000	1	0	1	0	0	0
146	1	1	2.00	2.00	4	3	2	4	3	3	2	2	2	2	4	3	2	2	1	4	2	1	2	2	2	3	186.614757815586000	0	0	1	0	1	0
88	2	3	2.00	3.00	2	2	2	3	3	2	5	4	4	5	4	3	3	3	4	4	5	4	5	4	4	4	1566.703467041360000	0	0	1	0	0	0
47	3	2	4.00	3.00	3	2	2	2	2	3	5	5	5	5	5	5	5	5	3	5	4	2	4	#NULL!	3	4	1566.703467041360000	1	0	1	0	0	1
225	3	3	3.00	3.00	3	2	2	4	3	2	3	3	4	4	4	3	2	2	2	3	3	3	3	2	2	5	220.733239373584000	0	0	0	1	0	0
104	2	2	2.00	3.00	4	3	3	4	4	3	3	2	2	3	4	2	2	2	1	4	2	2	2	2	2	5	129.591477504672000	0	0	1	0	0	1
215	3	3	3.00	3.00	3	2	2	4	3	2	4	3	3	4	4	3	3	3	2	4	3	2	3	3	2	4	70.621372040640000	0	0	0	1	0	0
92	3	3	3.00	4.00	2	3	2	4	3	2	5	4	5	5	5	5	5	5	3	5	4	4	4	4	4	3	9181.820776255710000	1	1	0	0	0	1
216	3	2	3.00	3.00	3	2	2	4	2	2	3	2	3	4	4	3	2	3	2	3	3	2	3	3	3	5	4539.862016098120000	0	0	1	0	1	0
111	3	2	3.00	3.00	3	3	2	2	3	3	4	4	5	5	4	3	4	3	2	4	4	2	2	3	2	3	165.281595656496000	0	0	1	0	0	0
97	4	2	2.00	2.00	3	3	2	4	2	2	5	5	5	5	5	5	4	4	3	5	5	5	5	5	5	3	4539.862016098120000	1	1	0	0	0	1
23	1	3	2.00	3.00	2	3	2	1	1	4	5	5	5	5	5	5	5	5	3	5	5	3	2	4	5	3	312.208550107404000	0	0	1	0	0	0
63	4	4	#NULL!	4.00	3	3	3	2	3	3	5	5	4	5	5	3	2	3	2	5	4	3	3	4	4	2	569.292863082124000	0	0	1	0	0	1
147	4	3	4.00	3.00	3	2	3	4	4	2	4	3	4	3	4	3	4	2	2	4	3	2	3	4	3	5	750.170107377604000	0	0	1	0	0	1
99	2	2	2.00	2.00	3	3	3	2	3	2	4	4	4	5	5	3	3	3	2	4	4	3	2	#NULL!	2	3	4558.519780708250000	0	1	0	0	1	0
50	1	1	2.00	3.00	2	2	2	1	#NULL!	4	5	5	#NULL!	5	#NULL!	3	#NULL!	2	#NULL!	2	5	4	#NULL!	#NULL!	4	8	193.469636371254000	0	0	1	0	1	0
219	4	4	4.00	4.00	1	1	1	1	1	4	4	4	4	4	5	5	4	4	2	5	5	3	3	3	3	3	4539.862016098120000	1	0	1	0	0	0
70	2	3	1.00	2.00	2	#NULL!	#NULL!	#NULL!	#NULL!	#NULL!	5	5	5	5	3	5	5	5	4	5	5	4	5	5	5	10	640.312865932161000	1	0	1	0	1	1
71	1	2	2.00	4.00	2	2	2	2	2	#NULL!	5	5	5	4	4	4	3	5	5	4	3	3	3	3	4	3	128.813734703915000	0	0	0	1	0	1
96	1	2	2.00	2.00	2	2	2	2	2	2	4	5	4	4	4	4	3	4	4	3	3	3	4	4	3	3	1168.732589048380000	0	0	1	0	1	1
76	4	4	3.00	4.00	3	3	2	2	3	2	5	5	4	4	3	4	3	4	4	4	4	4	5	#NULL!	4	5	470.463488250818000	0	1	0	0	1	1
226	1	1	2.00	1.00	3	2	2	3	2	2	3	2	2	3	2	4	4	3	1	4	2	2	2	2	2	9	750.170107377604000	0	1	0	0	0	0
28	4	4	4.00	3.00	1	2	2	1	2	#NULL!	5	4	4	4	3	5	2	3	5	5	3	2	1	5	3	4	209.197819006926000	0	0	1	0	0	0
